# Supplementary material for: Crop rotation increases Tibetan barley yield and soil quality on the Tibetan Plateau
Source: Nat Food. 2025 Jan 28;6(2):151–60. doi: 10.1038/s43016-024-01094-8 (PMC11850288; doi:10.1038/s43016-024-01094-8)
Supplement: Supplementary file 3 — Statistical source data. [file 43016_2024_1094_MOESM3_ESM.xlsx]

## Sheet: Sheet1
Treatment		Sampling points	Yield(kg/ha)
CC	3(Continuous Cropping)	29°53'14.2"N 91°05'45.1"E	3976
	3(Continuous Cropping)	29°19'20.3"N 88°50'22.0"E	4034
	3(Continuous Cropping)	29°48'00.7"N 93°57'56.6"E	4156
	4(Continuous Cropping)	29°17'35.1"N 91°02'09.1"E	4098
	4(Continuous Cropping)	30°55'39.8"N 97°21'40.9"E	4117
	4(Continuous Cropping)	29°15'23.2"N 87°43'46.7"E	3916
	4(Continuous Cropping)	31°32'31.9"N 92°00'41.6"E	3681
	5(Continuous Cropping)	31°38'42.3"N 96°39'52.5"E	3853
	7(Continuous Cropping)	29°19'58.0"N 88°46'53.6"E	3752
	8(Continuous Cropping)	29°51'15.0"N 91°22'36.7"E	3579
	8(Continuous Cropping)	29°12'25.9"N 91°24'56.8"E	3429
	8(Continuous Cropping)	29°22'42.0"N 94°24'37.2"E	3623
	9(Continuous Cropping)	30°53'45.6"N 97°21'10.1"E	3433
	12(Continuous Cropping)	29°17'34.4"N 91°02'58.0"E	3294
	12(Continuous Cropping)	31°27'45.4"N 92°01'00.3"E	3175
	13(Continuous Cropping)	29°47'31.8"N 93°58'18.5"E	3323
	16(Continuous Cropping)	29°19'58.0"N 88°46'53.6"E	3087
	20(Continuous Cropping)	29°45'05.2"N 91°25'26.0"E	2957
	34(Continuous Cropping)	29°52'32.2"N 91°20'44.4"E	2674
CW	3(Rotating wheat)	29°18'55.6"N 88°38'33.2"E	4353
	3(Rotating wheat)	29°52'31.9"N 91°07'35.3"E	4212
	3(Rotating wheat)	30°53'26.8"N 97°20'50.5"E	4121
	4(Rotating wheat)	29°15'04.5"N 90°55'25.2"E	4328
	5(Rotating wheat)	29°43'13.6"N 94°04'35.5"E	4110
	6(Rotating wheat)	29°15'51.5"N 88°37'08.5"E	3755
	8(Rotating wheat)	31°38'41.9"N 96°39'45.7"E	3973
	10(Rotating wheat)	29°14'24.8"N 90°55'53.5"E	3874
	12(Rotating wheat)	29°29'12.7"N 94°36'31.6"E	3752
	13(Rotating wheat)	29°06'52.6"N 88°54'27.4"E	3592
	15(Rotating wheat)	29°15'06.0"N 87°39'09.2"E	3464
CR	2(Rotating oilseed rape)	29°52'19.9"N 91°19'45.3"E	4162
	3(Rotating oilseed rape)	29°53'22.5"N 91°19'37.3"E	4258
	3(Rotating oilseed rape)	29°10'26.6"N 90°56'14.1"E	4521
	4(Rotating oilseed rape)	29°27'46.8"N 94°38'50.5"E	4393
	5(Rotating oilseed rape)	29°13'24.1"N 87°41'26.7"E	4102
	5(Rotating oilseed rape)	31°39'37.5"N 96°39'30.4"E	4234
	7(Rotating oilseed rape)	29°11'00.5"N 90°55'43.7"E	3994
	8(Rotating oilseed rape)	29°03'42.4"N 88°53'47.4"E	3899
	8(Rotating oilseed rape)	29°29'01.9"N 94°45'35.0"E	3972
