# Supplementary material for: Crop rotation increases Tibetan barley yield and soil quality on the Tibetan Plateau
Source: Nat Food. 2025 Jan 28;6(2):151–60. doi: 10.1038/s43016-024-01094-8 (PMC11850288; doi:10.1038/s43016-024-01094-8)
Supplement: Supplementary file 4 — Statistical source data. [file 43016_2024_1094_MOESM4_ESM.xlsx]

## Sheet: Sheet1
Treatment1	Treatment2	Years	SOM(g/kg)	MBC(mg/kg)	TN(g/kg)	NH4+-N(mg/kg)	NO3--N(mg/kg)	MBN(mg/kg)	TP(g/kg)	TK(g/kg)	pH
CC	CC5	3	22.966	63.75	1.215	3.842	25.571	15.05	0.59	11.931	7.749
			22.055	73.62	1.119	4.697	26.731	15.7	0.58	11.251	7.749
			22.144	68.55	1.212	5.211	27.771	13.95	0.57	10.94	7.745
		3	24.321	75.78	1.242	4.553	27.781	14.46	0.64	12.07	7.977
			22.955	69.73	1.229	4.193	24.606	14.49	0.53	13.05	7.911
			23.144	78.76	1.188	4.532	25.404	16.19	0.52	12.31	7.774
		3	23.539	74.53	1.286	4.279	27.445	16.01	0.56	10.54	7.679
			25.354	79.31	1.201	4.412	27.622	17.2	0.55	10.73	7.699
			24.232	73.32	1.333	4.547	27.615	15.52	0.59	10.52	7.613
		4	24.776	73.79	1.251	4.215	27.295	15.31	0.56	10.383	7.606
			23.75	75.92	1.182	4.13	26.774	15.82	0.53	9.979	7.612
			23.593	75.86	1.196	4.013	27.622	15.52	0.54	10.72	7.771
		4	24.961	78.96	1.346	3.736	28.581	16	0.54	9.99	7.599
			24.512	72.51	1.244	3.621	28.622	15.81	0.56	9.95	7.579
			24.973	77.51	1.339	3.756	28.779	15.35	0.52	9.97	7.586
		4	22.835	68.43	1.093	4.072	24.151	14.94	0.53	14.759	7.665
			22.024	76.15	1.225	3.966	24.517	15.24	0.56	13.344	7.656
			22.568	67.13	1.099	4.071	23.166	15.45	0.55	11.363	7.66
		4	21.499	69.32	1.175	3.534	23.981	14	0.48	10.472	7.854
			20.966	77.51	1.092	3.612	22.162	13.55	0.49	11.24	7.843
			21.711	65.02	1.185	3.512	23.862	14.25	0.46	10.124	7.836
		5	22.618	69.32	1.138	3.851	25.267	14.51	0.53	8.311	7.787
			22.015	66.21	1.225	3.751	24.651	15.06	0.52	8.239	7.785
			21.287	72.51	1.185	3.892	25.971	15.02	0.51	10.59	7.778
	CC10	7	23.018	77.41	1.231	3.638	26.462	16.47	0.563	12.12	7.859
			23.877	63.47	1.204	3.918	30.99	16.41	0.518	11.41	7.974
			24.877	64.62	1.224	3.502	30.191	15.57	0.462	11.75	7.958
		8	21.055	61.18	1.135	3.926	23.922	12.38	0.51	8.502	7.943
			20.51	72.22	1.09	3.98	24.795	13.37	0.555	9.83	8.051
			21.244	65.92	1.151	3.761	23.429	14.73	0.537	9.241	8.088
		8	21.024	59.55	1.104	3.698	24.795	14.51	0.52	10.888	8.088
			21.071	65.24	1.048	3.662	22.938	14.52	0.54	10.792	8.179
			20.214	61.41	1.123	3.653	24.633	14.14	0.53	10.616	8.101
		8	22.314	65.31	1.105	3.976	27.436	15.22	0.57	10.751	8.148
			22.931	62.33	1.117	3.885	25.833	16.2	0.52	10.82	8.088
			21.499	65.21	1.123	3.574	29.709	15.85	0.55	10.215	8.115
		9	21.673	61.25	1.092	3.554	24.094	14.55	0.49	11.01	8.072
			20.664	62.49	1.067	3.675	22.074	13.79	0.5	11.755	8.079
			21.518	64.83	1.084	3.464	24.644	12.92	0.51	11.581	8.107
	CC10+	12	19.271	64.51	1.129	3.256	23.937	15.08	0.52	10.134	8.216
			19.375	60.03	1.174	3.353	24.415	15.88	0.53	10.013	8.212
			19.671	67.31	1.157	3.277	23.735	15.44	0.51	10.903	8.273
		12	19.166	65.87	1.083	3.279	23.636	15.72	0.51	10.751	8.228
			19.622	62.31	1.075	3.261	24.024	15.77	0.56	10.851	8.389
			18.568	61.18	1.063	3.243	24.562	15.93	0.52	10.951	8.282
		13	19.569	66.73	1.112	3.532	24.214	16.32	0.52	9.921	8.256
			19.863	67.67	1.157	3.437	25.352	16.02	0.51	9.825	8.176
			19.549	73.83	1.146	3.411	24.462	17	0.54	10.086	8.17
		16	18.682	62.88	1.068	3.31	24.661	17.26	0.44	11.936	8.275
			18.693	60.45	1.055	3.075	25.012	15.52	0.48	11.701	8.279
			18.37	65.54	1.061	3.176	24.582	15.33	0.44	11.783	8.268
		20	18.457	63.54	1.075	3.395	23.51	14.94	0.46	10.632	8.318
			18.669	59.5	1.068	3.312	23.622	15.23	0.47	10.823	8.282
			18.479	57.57	0.989	3.254	23.821	13.98	0.48	10.89	8.328
		34	18.077	60.44	0.983	3.277	22.721	15.82	0.52	11.284	8.385
			18.438	60.98	0.966	3.212	21.925	12.64	0.51	11.252	8.339
			18.458	58.72	0.968	3.226	22.488	14.51	0.51	11.193	8.397
CW	CW5	3	27.511	91.13	1.383	5.736	28.931	21.84	0.593	11.642	7.366
			26.828	82.74	1.234	5.751	28.512	20.93	0.594	11.754	7.334
			26.902	95.76	1.287	5.736	28.321	22.43	0.604	11.825	7.372
		3	25.055	90.51	1.18	5.481	25.511	18.51	0.593	10.542	7.523
			26.51	90.19	1.225	5.628	27.114	19.24	0.582	10.526	7.543
			25.421	86.02	1.2	5.621	28.511	18.63	0.605	10.673	7.435
		3	25.61	87.07	1.174	4.821	29.731	17.26	0.582	9.274	7.328
			25.335	87.22	1.193	4.883	28.511	19.98	0.561	11.463	7.449
			25.002	85.53	1.204	4.872	27.496	18.99	0.566	10.7	7.377
		4	27.055	84.47	1.219	4.428	32.512	20.69	0.664	12.36	7.302
			27.966	89.32	1.158	4.453	30.301	23.54	0.627	12.252	7.307
			25.788	82.05	1.487	4.908	30.901	24.73	0.637	13.394	7.364
		5	26.337	84.55	1.281	4.665	24.897	18.67	0.595	10.575	7.679
			26.329	87.73	1.226	4.721	23.787	18.45	0.582	10.31	7.657
			27.01	85.42	1.199	4.725	25.872	18.21	0.558	11.052	7.642
	CW10	6	22.877	86.64	1.175	4.083	27.632	20.15	0.639	10.999	7.948
			22.611	79.83	1.184	4.102	26.157	15.54	0.68	11.233	7.822
			24.066	83.85	1.181	4.768	25.347	19	0.518	10.865	7.839
		8	25.611	93.07	1.36	3.956	28.465	17.56	0.615	10.762	7.548
			25.877	88.74	1.486	5.53	28.443	23.91	0.492	11.02	7.683
			25.232	86	1.294	5.515	28.145	23.65	0.583	10.993	7.516
		10	23.333	78.43	1.225	4.512	27.015	22.36	0.519	9.922	7.686
			22.877	79.38	1.251	4.063	27.985	22.9	0.533	10.842	7.737
			23.066	94.74	1.201	4.183	28.112	18.29	0.55	9.61	7.695
	CW10+	12	23.51	85.34	1.172	4.269	27.573	22.8	0.625	11.466	7.962
			22.966	85.59	1.118	4.101	28.693	21.82	0.537	11.197	7.913
			23.499	82.42	1.193	3.811	29.366	21.17	0.522	12.889	7.944
		13	21.611	86.39	1.095	4.092	26.476	19.35	0.568	11.716	8.008
			21.522	86.34	1.032	3.713	25.307	21.47	0.59	11.63	8.039
			22.844	77.18	1.114	3.917	26.156	19.71	0.452	10.761	8.088
		15	22.721	75.26	1.054	3.784	25.533	18.85	0.534	13.977	8.054
			21.927	84.15	1.075	3.952	26.673	19.96	0.553	12.017	8.086
			22.632	85.24	1.092	3.966	24.775	16.23	0.557	12.115	8.086
CR	CR5	2	26.321	94.68	1.216	5.613	29.102	21.85	0.612	11.527	7.304
			26.399	87.39	1.273	5.451	28.554	18.31	0.637	12.372	7.062
			26.529	98.02	1.387	5.489	29.223	19.28	0.636	11.974	7.107
		3	26.987	92.78	1.224	5.432	28.922	19.22	0.626	11.53	7.406
			26.873	89.32	1.371	5.394	30.436	18.88	0.633	11.197	7.351
			27.499	89.02	1.296	5.336	28.429	22.41	0.668	10.732	7.295
		3	29.144	94.84	1.357	5.896	30.412	21.71	0.685	11.274	7.01
			30.677	89.48	1.321	6.538	31.659	21	0.677	11.926	7.134
			29.788	92.04	1.311	5.632	31.75	22.48	0.656	10.966	6.88
		4	28.562	88.46	1.28	4.971	31.583	19.21	0.654	10.335	7.138
			28.779	91.56	1.356	4.758	30.848	21.64	0.642	10.338	7.14
			28.657	89.35	1.286	5.114	29.858	22.72	0.662	11.134	7.133
		5	26.144	87.38	1.193	4.642	27.942	17.87	0.641	10.459	7.275
			26.144	82.53	1.135	4.976	28.531	17.41	0.648	10.572	7.274
			25.055	86.21	1.189	4.656	28.835	17.22	0.579	10.523	7.275
		5	27.558	75.21	1.243	4.741	28.936	21.82	0.59	10.922	7.314
			27.394	90.35	1.209	4.526	28.996	20.31	0.562	10.624	7.317
			27.832	86.44	1.246	4.452	28.271	18.74	0.574	10.55	7.317
	CR10	7	25.699	89.89	1.322	4.655	29.261	23.07	0.593	10.835	7.354
			25.611	84.35	1.234	4.719	28.78	22.24	0.612	11.138	7.369
			26.122	82.99	1.256	4.741	27.42	22.19	0.598	11.134	7.358
		8	25.877	89.51	1.193	4.585	26.411	23.64	0.561	10.659	7.426
			24.961	96.23	1.205	4.646	27.354	21.78	0.564	10.572	7.424
			25.426	83.53	1.211	4.622	26.902	22.61	0.56	10.523	7.432
		8	25.369	86.46	1.232	4.748	29.013	22.47	0.578	10.922	7.288
			25.334	87.33	1.288	4.723	28.34	22.37	0.605	10.824	7.295
			25.743	76.54	1.293	4.734	28.41	22.84	0.621	10.95	7.294
