# Supplementary material for: Crop rotation increases Tibetan barley yield and soil quality on the Tibetan Plateau
Source: Nat Food. 2025 Jan 28;6(2):151–60. doi: 10.1038/s43016-024-01094-8 (PMC11850288; doi:10.1038/s43016-024-01094-8)
Supplement: Supplementary file 5 — Statistical source data. [file 43016_2024_1094_MOESM5_ESM.xlsx]

## Sheet: Sheet1
	SOM	MBC	TN	NH4+-N	NO3--N	MBN	TP	TK	pH	SQI
CC5	1	1	1	1	1	1	1	1	1	1
CC10	0.944456	0.892398	0.932303	0.912117	0.986524	0.968738	0.968486	0.982014	1.0423	0.930768
CC10+	0.819462	0.871091	0.88869	0.806629	0.917392	1.01862	0.925442	0.989076	1.07143	0.871815
CW5	1.13817	1.20191	1.02897	1.24785	1.07589	1.32645	1.09983	1.02501	0.963193	1.22248
CW10	1.03605	1.17875	1.04432	1.10794	1.05356	1.3418	1.0515	0.97671	0.998658	1.15225
CW10+	0.976846	1.14392	0.914483	0.968863	1.0248	1.32719	1.01214	1.09364	1.03756	1.10821
CR5	1.19285	1.22746	1.05255	1.27373	1.13383	1.32484	1.16649	1.0095	0.93242	1.26658
CR10	1.10618	1.18815	1.03301	1.14762	1.07311	1.47977	1.0847	0.990045	0.95217	1.20505
