# Supplementary material for: Crop rotation increases Tibetan barley yield and soil quality on the Tibetan Plateau
Source: Nat Food. 2025 Jan 28;6(2):151–60. doi: 10.1038/s43016-024-01094-8 (PMC11850288; doi:10.1038/s43016-024-01094-8)
Supplement: Supplementary file 6 — Statistical source data. [file 43016_2024_1094_MOESM6_ESM.xlsx]

## Sheet: Sheet1
		Estimate	Std.Err	z-value	P(>|z|)	Std.lv	Std.all
Yield	SOM	48.129	6.324	7.61	0	48.129	0.343
	MBC	0.333	1.425	0.234	0.815	0.333	0.008
	TN	615.084	113.216	5.433	0	615.084	0.149
	NH4	-2.382	17.556	-0.136	0.892	-2.382	-0.004
	pH	248.619	63.586	3.91	0	248.619	0.231
	CR	-227.177	18.764	-12.107	0	-227.177	-0.334
	CC	-203.505	35.486	-5.735	0	-203.505	-0.552
	CW	-148.16	22.076	-6.711	0	-148.16	-0.335
SQI	SOM	0.015	0.002	7.177	0	0.015	0.35
	MBC	0.004	0	9.487	0	0.004	0.34
	TN	0.147	0.042	3.503	0	0.147	0.115
	NH4	0.043	0.006	6.741	0	0.043	0.256
	pH	0.019	0.017	1.135	0.256	0.019	0.057
	CR	-0.013	0.015	-3.174	0.195	-0.006	-0.039
	CC	-0.088	0.008	-11.232	0	-0.088	-0.876
	CW	-0.017	0.009	-1.46	0.001	-0.013	-0.174
SOM	CR	-0.298	0.267	-1.115	0.265	-0.298	-0.062
	C	-2.748	0.156	-17.59	0	-2.748	-0.97
	C	-1.382	0.178	-7.783	0	-1.382	-0.438
MBC	CR	3.012	1.098	2.742	0.066	3.012	0.164
	CC	-7.611	0.693	-10.984	0	-7.611	-0.812
	CW	0.134	0.788	0.17	0.865	0.134	0.012
TN	CR	-0.022	0.015	-1.464	0.143	-0.022	-0.133
	CC	-0.077	0.009	-8.778	0	-0.077	-0.858
	CW	-0.048	0.01	-4.866	0	-0.048	-0.45
NH4+-N	CR	-0.147	0.096	-1.53	0.126	-0.147	-0.117
	CC	-0.653	0.056	-11.61	0	-0.653	-0.96
	CW	-0.325	0.064	-5.085	0	-0.325	-0.398
pH	CR	0.008	0.027	0.282	0.778	0.008	0.012
	CC	-0.359	0.016	-23.103	0	-0.359	-0.97
	CW	-0.223	0.018	-12.645	0	-0.223	-0.542
