# Supplementary material for: Crop rotation increases Tibetan barley yield and soil quality on the Tibetan Plateau
Source: Nat Food. 2025 Jan 28;6(2):151–60. doi: 10.1038/s43016-024-01094-8 (PMC11850288; doi:10.1038/s43016-024-01094-8)
Supplement: Supplementary file 7 — Statistical source data. [file 43016_2024_1094_MOESM7_ESM.xlsx]

## Sheet: Sheet1
p_value	SOM	MBC	TN	NH4+-N	NO3--N	MBN	TP	TK	pH
SOM	0	4.63967e-29	1.21363e-26	4.45376e-36	5.38275e-27	2.62641e-18	1.15962e-22	0.396414	5.3239e-47
MBC	4.63967e-29	0	5.78653e-14	1.28927e-27	3.72233e-16	5.10693e-23	1.10286e-19	0.407739	6.27424e-26
TN	1.21363e-26	5.78653e-14	0	4.01095e-18	1.59154e-18	9.14263e-10	1.39151e-12	0.650568	1.09099e-24
NH4+-N	4.45376e-36	1.28927e-27	4.01095e-18	0	1.11672e-16	1.47565e-15	8.26767e-23	0.241954	3.36957e-34
NO3--N	5.38275e-27	3.72233e-16	1.59154e-18	1.11672e-16	0	5.20605e-16	1.34922e-15	0.229113	2.70657e-22
MBN	2.62641e-18	5.10693e-23	9.14263e-10	1.47565e-15	5.20605e-16	0	1.2e-11	0.0643567	1.27341e-13
TP	1.15962e-22	1.10286e-19	1.39151e-12	8.26767e-23	1.34922e-15	1.2e-11	0	0.120722	1.42201e-22
TK	0.396414	0.407739	0.650568	0.241954	0.229113	0.0643567	0.120722	0	0.948838
pH	5.3239e-47	6.27424e-26	1.09099e-24	3.36957e-34	2.70657e-22	1.27341e-13	1.42201e-22	0.948838	0
